# Supplementary material for: Searching for predictors of sense of quality of health: A study using neural networks on a sample of perimenopausal women
Source: PLoS One. 2019 Jan 3;14(1):e0200129. doi: 10.1371/journal.pone.0200129 (PMC6317781; doi:10.1371/journal.pone.0200129)
Supplement: S7 File — (XLSX) [file pone.0200129.s007.xlsx]

## Sheet: Arkusz1
Neuroticism	Extraversion	Openness to experience	Agreeableness	Conscientiousness	Self-esteem	Intensity of positive affect	Intensity of negative affect	Sense of quality of life	Biological sphere (psycho-physical)	Social sphere (psychosocial)	Subjective sphere	Metaphysical sphere	Frequency of psychological symptoms	Frequency of vasomotor symptoms	Frequency of somatic symptoms	Intensity of psychological symptoms	Intensity of vasomotor symptoms	Intensity of somatic symptoms	Strength of the body self	Raised sensation thresholds	Lowered sensation thresholds	Interpretation of sensations in terms of emotional states	Interpretation of sensations in terms of physical states	Interpretation of sensations in terms of a sense of physical identity	Regulation of emotions	Regulation of physical states	Attitude towards the body	Comfort with physical closeness with others	Body protection	Perimenopausal women's self-stereotype (negative 1/positive 2)	Age
119	108	112	132	133	25	29	26	168	38	39	41	50	31	13	14	40	10	12	164	50	33	11	11	10	23	26	26	26	14	1	52
120	74	94	128	99	27	17	25	162	35	38	42	47	16	16	18	24	18	18	144	13	13	22	18	13	30	35	27	36	27	2	52
84	124	106	122	108	35	38	18	205	49	54	47	55	16	0	0	27	0	0	112	10	9	13	13	12	23	32	18	33	22	1	50
80	103	131	98	91	31	34	12	179	40	47	54	38	14	5	21	13	5	21	103	10	8	14	15	9	23	24	17	28	15	1	52
46	134	158	152	117	35	32	10	215	51	58	55	51	4	3	12	4	4	10	77	10	7	8	10	9	12	21	18	27	14	2	54
68	107	132	112	108	29	33	11	195	47	53	51	44	2	0	2	2	0	4	77	13	9	7	9	10	17	22	23	35	15	1	48
141	55	132	156	143	28	24	38	202	43	55	45	59	23	20	22	39	26	31	118	10	8	17	16	12	29	26	35	44	22	1	48
80	98	106	105	129	32	25	10	188	45	53	45	45	13	0	2	17	0	2	78	10	7	8	10	9	18	16	12	40	14	2	49
80	98	106	105	129	30	30	13	174	43	48	39	44	3	4	5	5	7	6	80	10	9	9	8	9	17	18	16	40	20	1	53
149	69	107	99	83	34	31	28	183	38	50	44	51	20	10	10	25	8	11	126	17	10	18	18	18	21	24	27	35	20	2	45
96	106	111	118	126	30	31	21	196	40	40	69	47	23	23	11	25	22	12	140	15	14	18	17	21	25	30	25	41	23	1	54
74	89	159	121	123	34	38	17	195	45	48	54	48	10	3	0	16	4	0	91	10	9	7	7	9	24	25	25	47	20	1	45
68	94	74	163	149	25	32	20	174	40	45	41	48	11	7	8	11	7	8	96	14	12	7	12	10	22	19	14	33	14	1	46
144	127	156	113	131	27	29	30	144	40	34	34	36	48	36	33	45	36	32	151	26	14	21	17	10	30	33	28	51	20	1	48
91	92	114	130	100	28	30	12	196	45	53	46	52	10	20	9	11	15	7	105	11	8	13	13	12	24	24	15	37	16	2	53
101	107	109	141	135	28	34	17	201	44	53	50	54	24	17	19	30	23	28	140	18	19	15	17	11	31	29	22	48	20	1	48
81	115	132	106	111	38	32	14	206	54	49	53	50	2	1	2	2	1	2	88	10	8	7	8	13	17	25	18	29	18	2	55
71	100	106	132	142	33	19	24	201	43	50	52	56	15	12	15	12	27	20	110	16	20	8	20	9	18	19	15	36	8	1	55
99	102	90	105	117	31	37	20	154	37	42	38	37	2	0	0	1	0	0	168	33	21	20	15	26	21	32	31	38	21	1	47
103	103	92	107	98	31	35	28	191	41	49	50	51	30	12	14	29	18	14	183	22	16	27	27	30	29	32	27	44	22	1	47
67	100	111	119	115	30	37	13	182	46	47	45	44	7	5	6	8	5	9	108	12	11	14	14	14	19	24	22	31	17	1	51
96	101	128	122	131	32	38	19	196	44	51	49	52	24	9	17	26	7	15	130	13	9	16	17	18	27	30	30	42	14	2	48
76	123	123	141	140	34	34	16	196	49	50	47	50	21	22	16	24	24	14	129	18	11	16	14	17	23	30	17	37	14	1	48
98	81	79	91	149	35	22	14	203	45	53	55	50	41	27	22	51	26	22	168	14	11	28	23	28	34	36	35	48	19	1	52
102	98	114	138	104	31	27	15	200	44	50	50	56	15	6	0	17	9	0	117	13	12	20	11	9	20	32	19	45	25	2	45
95	118	110	110	108	34	39	17	214	55	51	54	54	10	8	12	14	11	13	122	17	11	13	14	14	29	24	20	49	24	1	48
83	100	96	109	126	29	25	13	193	46	49	46	52	9	2	12	9	2	12	144	12	9	26	20	21	26	30	20	37	21	1	46
125	97	111	112	127	30	27	22	187	45	49	42	51	20	12	10	20	12	10	108	10	7	14	16	12	22	27	18	37	14	1	48
110	75	99	99	105	26	17	26	181	42	45	42	52	10	2	3	16	4	6	94	10	7	7	8	9	21	32	18	38	19	1	48
90	107	91	122	114	31	33	15	193	38	53	49	53	16	2	9	15	2	9	155	10	7	19	28	16	37	85	26	55	16	2	55
145	105	112	121	124	24	32	38	160	31	38	41	50	37	22	25	29	9	19	150	13	16	16	17	13	38	37	30	42	24	1	51
40	141	132	139	158	17	23	20	130	22	35	28	46	48	37	33	42	36	25	145	14	16	17	8	16	39	35	39	40	20	1	48
128	314	136	113	109	27	41	21	172	42	43	46	41	34	8	21	36	8	21	115	10	7	16	16	9	27	30	14	35	22	1	48
74	173	131	105	109	31	35	18	206	57	50	40	59	7	5	7	7	4	6	132	11	14	19	15	11	25	26	11	37	22	2	46
70	108	123	127	114	30	33	17	181	46	43	47	45	6	10	14	6	9	14	120	13	11	14	17	16	22	27	20	38	15	1	48
83	130	92	125	147	28	25	18	169	40	50	45	44	19	7	8	16	7	7	125	22	14	14	12	16	20	27	20	40	17	1	49
103	78	103	105	129	28	38	21	172	40	47	42	43	19	12	22	15	11	22	115	16	9	8	17	9	25	31	32	34	15	2	45
75	110	135	107	119	39	43	15	211	55	51	52	53	13	23	18	11	23	23	98	13	8	10	16	9	16	26	15	29	20	2	54
68	131	150	123	149	34	44	24	213	48	48	59	58	3	11	4	1	16	4	108	10	12	14	18	13	27	16	28	46	13	2	55
109	89	98	115	119	27	34	17	181	43	45	49	44	10	4	5	8	2	6	110	21	13	9	10	9	14	34	15	51	26	1	48
85	120	110	130	121	30	16	16	201	43	54	59	55	11	8	19	15	11	23	129	18	13	20	14	16	21	27	25	35	20	1	51
50	97	127	138	153	40	27	18	200	47	50	50	53	8	23	18	9	28	20	83	10	7	9	11	11	18	17	23	40	11	1	54
58	106	126	126	135	31	29	17	185	43	32	58	52	14	11	9	16	14	13	114	19	12	10	19	15	13	26	21	38	21	1	50
87	89	129	129	126	27	32	12	183	41	48	47	47	21	17	19	19	17	19	119	10	7	16	15	19	23	29	29	39	20	1	51
117	119	146	128	121	30	30	26	198	52	57	44	45	18	5	7	25	7	9	84	13	7	15	15	9	21	24	14	34	21	2	54
93	95	84	107	143	31	31	15	178	44	45	47	42	0	0	8	0	0	10	111	10	8	12	20	14	22	25	23	35	13	1	48
97	90	99	112	111	31	31	31	181	41	46	45	49	34	30	11	36	33	11	127	13	8	19	17	20	29	21	33	30	16	1	47
67	98	104	112	122	34	35	15	215	54	55	58	48	9	1	12	11	0	12	108	14	9	8	11	9	20	37	14	39	19	2	55
105	126	107	104	111	33	38	30	194	44	51	47	52	28	10	7	13	9	3	107	13	10	15	15	15	26	23	20	37	13	1	48
94	108	97	108	101	32	22	14	169	35	45	42	47	29	33	28	40	31	29	129	9	8	19	23	13	25	32	18	41	19	1	55
89	109	111	111	114	32	30	19	178	48	43	43	44	21	17	20	24	15	26	131	16	11	19	17	18	24	26	23	38	13	1	49
84	118	118	103	109	28	35	16	184	42	46	49	47	17	13	8	19	15	10	127	14	9	18	17	16	24	29	15	36	13	1	48
117	105	122	115	89	25	36	33	165	40	43	40	42	16	13	16	18	14	22	126	14	9	16	17	16	25	29	25	36	17	1	49
81	101	99	144	144	30	39	24	192	44	48	50	50	16	19	19	18	14	22	115	14	12	14	16	15	20	21	25	45	19	1	55
68	115	147	138	122	37	35	12	196	49	52	48	47	3	16	9	5	14	14	89	10	7	13	11	13	17	18	22	34	11	1	48
66	126	99	147	101	40	31	13	219	54	57	56	52	9	0	3	14	0	3	105	13	7	16	18	9	18	24	13	46	10	1	51
104	100	96	121	126	30	32	14	180	41	45	47	47	16	10	16	20	16	12	138	16	12	26	18	12	28	26	25	44	18	2	52
106	116	138	123	111	34	33	17	183	41	54	46	42	19	7	15	21	6	13	127	10	13	15	20	9	26	34	28	47	17	1	52
96	104	110	127	122	31	26	16	207	47	48	55	57	18	14	10	24	18	12	134	16	16	16	18	14	27	27	27	39	14	1	53
87	77	99	100	127	29	32	18	181	36	43	52	50	18	30	19	24	30	18	105	14	8	10	16	9	25	23	25	42	16	1	49
85	110	112	100	109	29	33	22	188	47	47	48	46	20	15	13	19	14	14	141	15	12	19	19	17	26	33	21	38	15	1	55
99	85	120	85	154	29	22	20	184	37	45	52	50	18	23	28	28	24	19	158	12	14	26	22	31	25	28	39	49	12	2	54
77	118	121	150	162	30	38	28	206	51	51	51	53	29	23	14	31	28	20	153	19	16	19	19	20	27	33	14	35	25	1	50
108	129	131	139	100	30	35	24	189	41	48	47	53	50	14	15	50	17	10	135	14	13	23	18	12	27	28	19	30	13	1	50
137	82	113	109	113	25	23	49	155	31	38	39	47	59	32	42	54	33	40	152	16	21	20	21	23	25	26	25	38	21	1	55
50	121	145	122	148	36	40	24	202	48	52	51	51	18	22	6	25	22	8	90	10	12	9	14	10	16	19	21	48	11	1	51
84	126	126	128	139	29	38	16	223	54	53	53	63	18	6	12	20	6	12	120	13	9	15	18	17	30	18	22	49	14	2	54
120	102	119	115	94	30	27	30	182	44	43	45	50	22	14	19	19	14	14	135	14	11	24	17	18	28	29	19	41	18	1	45
100	91	78	133	117	18	29	32	179	42	44	43	50	29	9	9	30	12	13	154	19	19	22	18	18	34	24	32	46	11	1	45
113	100	123	116	96	28	34	25	170	40	44	42	44	14	15	15	12	12	12	175	18	19	26	22	24	29	37	26	47	17	1	53
104	101	146	155	83	33	34	17	220	47	59	58	56	28	19	17	28	17	17	121	10	7	12	18	15	28	31	30	40	22	1	53
115	76	109	150	106	29	24	21	193	47	51	46	52	10	12	12	19	14	14	118	11	10	15	14	14	24	30	22	39	15	1	53
113	92	107	116	139	25	21	28	151	25	38	40	48	41	8	29	38	9	28	127	19	9	13	17	13	26	29	34	39	19	2	55
71	97	112	112	142	32	35	26	187	46	45	53	43	15	15	14	27	22	19	113	12	13	13	15	13	24	23	27	39	15	1	49
71	118	98	112	90	36	29	15	193	41	51	50	51	20	7	9	30	10	15	102	12	13	12	10	9	21	25	18	30	13	1	55
99	67	97	161	114	27	28	10	214	52	57	50	55	3	0	1	3	0	1	107	11	7	18	14	9	24	24	19	46	22	2	45
69	121	113	117	113	30	27	19	205	52	53	47	53	7	1	4	6	1	8	112	13	12	13	13	10	28	23	20	40	16	2	45
41	113	99	84	159	33	28	13	206	54	56	50	50	6	1	2	12	1	4	72	10	7	7	12	9	14	13	18	31	10	1	45
111	88	91	108	122	31	27	25	179	44	43	46	49	36	13	27	40	12	28	114	10	10	11	15	15	28	28	28	48	13	1	53
159	61	37	157	93	20	25	52	169	28	48	39	53	39	18	22	33	19	18	186	18	21	27	17	29	30	34	41	43	18	1	45
117	110	98	129	111	28	28	25	198	45	47	51	55	26	27	11	32	25	11	126	12	9	14	21	20	26	24	28	41	16	2	46
123	85	94	71	110	30	25	21	191	46	44	51	50	15	9	19	16	8	23	133	11	10	18	15	13	29	37	16	37	26	1	48
72	92	83	115	114	40	26	25	183	54	48	45	36	10	6	6	13	10	10	75	10	7	8	7	10	16	17	16	33	14	2	52
87	107	116	126	125	30	34	15	201	58	47	46	50	34	17	17	43	23	19	114	11	7	17	15	13	33	18	18	29	18	1	55
79	104	98	121	118	35	31	18	184	42	47	44	51	14	4	8	26	5	10	105	12	7	14	11	15	23	23	20	50	10	2	47
105	98	99	95	121	37	38	18	202	50	47	55	50	9	2	8	13	2	10	110	10	4	16	18	25	24	23	18	33	14	1	53
55	127	142	109	137	38	46	12	218	57	54	57	50	7	4	14	8	4	18	65	10	7	7	7	10	12	12	16	30	15	2	52
116	81	120	128	126	32	26	13	191	39	60	46	46	17	11	15	19	9	15	100	10	7	13	13	9	27	21	25	35	15	1	51
59	113	117	126	126	36	38	14	216	50	57	54	55	54	15	16	29	19	15	100	10	9	11	11	9	26	24	16	38	11	1	53
65	112	117	134	148	38	32	18	170	35	41	46	48	2	4	12	2	6	11	90	13	8	11	11	9	22	16	13	33	14	1	52
37	107	128	137	147	31	37	15	212	56	92	54	50	6	2	11	7	4	18	87	10	9	11	12	10	18	17	13	29	12	1	55
126	86	115	108	64	24	29	20	176	41	46	42	47	26	16	14	44	26	26	156	19	14	21	17	22	31	32	26	50	19	1	53
101	16	98	117	140	22	21	33	151	35	34	38	44	50	35	21	37	35	19	116	10	7	10	16	11	30	22	28	34	14	1	51
75	86	84	97	125	31	23	20	176	47	44	41	44	28	3	5	18	3	5	130	11	9	18	20	18	26	28	21	32	24	1	53
97	104	104	118	114	28	27	15	185	50	45	44	46	15	18	10	12	16	11	101	10	8	14	15	9	20	25	21	33	15	1	51
117	107	106	123	79	27	26	26	176	39	43	44	50	36	11	13	41	12	14	159	20	14	20	19	20	31	35	29	38	18	1	46
86	103	124	145	115	29	27	19	185	43	45	45	52	31	22	30	33	19	32	173	19	20	26	22	20	31	35	30	45	19	1	55
130	131	119	112	70	25	21	35	157	37	37	36	47	26	18	20	27	16	21	140	14	12	22	22	20	19	31	29	42	22	2	53
59	147	159	141	147	40	47	20	222	55	47	60	50	0	0	2	0	0	2	96	10	7	13	16	9	17	24	18	48	15	2	47
72	117	109	148	130	35	31	12	220	49	52	62	57	13	2	6	11	2	10	104	11	11	13	15	12	21	21	19	35	13	2	51
110	105	96	120	113	30	31	22	139	36	38	36	29	45	27	31	39	23	35	160	11	10	27	28	23	31	30	28	49	18	1	45
118	102	103	128	109	27	30	30	164	32	45	42	45	41	35	22	37	27	20	181	27	24	22	21	24	32	31	37	42	26	1	55
98	140	141	108	125	33	41	23	207	56	54	51	56	27	26	12	28	28	9	128	18	11	23	15	12	26	23	21	47	15	2	50
101	104	91	131	136	30	35	23	200	42	52	52	54	6	3	4	7	4	3	119	13	10	15	22	17	20	22	18	43	16	1	45
118	84	92	71	93	29	32	28	161	36	43	41	41	23	20	23	28	25	21	142	18	13	12	19	28	23	29	16	43	28	1	49
127	43	67	74	73	28	24	32	159	35	41	41	42	38	12	16	35	11	17	170	17	17	29	21	24	31	32	33	46	19	1	50
143	50	98	105	88	24	18	34	136	31	33	35	37	44	14	27	51	14	29	169	17	14	27	22	23	33	33	35	51	20	1	49
127	99	113	107	82	30	24	32	157	35	40	42	40	36	16	17	35	17	15	147	12	13	23	18	15	34	32	36	48	16	1	46
152	50	102	70	91	29	31	33	150	30	40	39	41	32	17	22	30	11	20	170	13	11	31	19	20	39	37	37	50	17	1	46
137	60	92	77	74	32	15	31	161	35	47	42	37	44	15	23	49	17	30	158	13	10	28	20	16	37	34	36	46	18	1	52
146	62	91	88	66	31	19	27	186	40	50	47	49	41	19	14	42	21	15	136	15	11	18	17	21	27	27	23	36	17	1	45
156	69	131	108	135	28	18	29	148	29	37	41	41	40	23	25	46	26	26	166	14	14	22	22	23	35	36	38	53	19	1	51
135	60	120	54	102	26	21	26	137	30	34	35	38	38	13	20	28	14	17	183	17	11	30	24	32	36	33	37	43	21	1	51
136	55	67	65	65	44	39	20	227	56	57	57	57	16	12	12	13	12	10	103	12	10	19	18	13	13	18	23	45	9	1	49
123	85	104	101	86	34	17	22	146	27	39	37	43	30	25	22	37	19	18	163	16	14	33	14	18	41	27	36	51	15	1	50
133	56	72	82	73	27	24	26	149	28	38	39	44	35	37	21	41	27	22	159	16	12	30	16	15	39	31	39	49	11	1	49
152	51	75	61	57	24	20	27	142	29	37	38	38	34	14	20	31	14	21	148	15	9	26	22	13	32	31	32	51	18	1	51
125	92	56	52	49	24	19	32	146	33	38	35	40	42	20	20	47	22	20	155	16	11	26	22	16	34	30	35	43	15	1	50
115	92	107	117	123	21	23	29	156	23	35	38	31	21	11	15	23	12	16	139	11	12	18	21	23	28	26	18	49	23	1	47
113	97	103	113	120	23	20	24	142	34	38	36	34	20	10	13	21	11	15	134	13	11	17	19	20	29	25	19	42	8	2	47
113	91	99	73	95	23	23	28	161	33	40	42	46	35	32	24	37	34	28	146	11	10	17	22	25	30	31	34	40	22	1	54
116	109	105	108	90	27	18	29	136	30	33	38	35	23	8	12	23	7	12	168	17	15	27	25	20	34	30	35	59	11	1	51
94	107	120	120	112	27	20	31	140	32	37	37	34	40	22	21	47	28	30	95	10	9	8	10	10	24	24	13	38	11	1	51
111	112	109	148	123	25	35	19	177	39	50	37	51	12	18	39	8	16	32	137	19	9	20	16	18	28	27	32	46	17	1	50
83	120	128	101	121	31	21	11	178	43	47	45	43	12	4	8	12	4	8	91	10	7	10	8	9	18	29	10	17	30	2	48
86	102	109	134	132	31	28	18	194	37	54	48	55	30	19	18	32	19	21	132	23	12	14	9	25	23	26	31	41	12	1	54
83	76	123	95	151	35	31	17	178	31	44	57	46	29	6	13	36	6	16	129	11	12	18	16	13	33	26	23	47	12	1	50
76	101	115	91	141	30	38	18	175	44	43	45	43	0	5	0	0	5	0	115	14	9	12	16	18	20	26	21	39	18	1	45
84	96	105	121	121	31	31	22	197	48	50	51	48	8	0	4	11	0	4	109	12	7	11	16	10	25	28	22	40	19	1	49
102	98	112	92	98	36	33	24	206	45	49	48	64	43	25	17	39	26	19	149	13	13	26	20	18	29	30	30	42	20	1	52
115	106	98	115	123	30	30	29	195	47	52	46	50	26	0	9	20	0	10	139	14	11	17	20	17	32	38	18	36	13	1	48
118	79	111	110	126	25	19	22	135	26	36	36	37	39	23	16	39	22	19	167	15	13	24	25	22	29	39	39	44	24	1	51
81	98	123	112	130	24	21	21	139	29	34	37	39	46	30	25	41	32	26	172	17	16	27	21	22	33	36	36	46	18	1	49
103	85	75	106	135	24	17	28	145	29	39	38	39	51	28	30	47	24	29	178	20	16	24	23	28	32	35	40	44	17	1	51
130	54	71	71	77	21	32	25	117	25	31	28	33	51	30	35	55	26	30	239	33	24	26	22	24	31	32	33	47	20	1	46
144	64	90	84	70	21	19	28	119	22	38	26	33	42	40	30	45	41	32	241	37	40	27	28	36	33	40	38	53	23	1	49
133	62	94	85	72	23	18	19	123	21	34	32	36	44	27	32	46	31	24	186	29	26	26	21	19	32	33	34	39	19	1	50
144	56	64	75	71	22	29	28	138	32	37	35	34	38	32	21	41	32	21	165	17	14	25	21	22	33	33	30	43	16	1	49
126	112	137	127	124	22	40	31	151	29	37	41	44	32	34	25	38	31	26	150	20	16	28	23	25	30	33	37	41	17	1	48
149	61	110	93	71	26	16	33	152	29	38	41	44	46	13	14	48	13	16	192	18	16	24	26	20	30	34	34	48	23	1	52
145	61	75	69	71	23	17	32	146	32	37	37	40	23	10	11	34	18	14	170	10	11	23	15	43	33	35	7	45	16	1	53
138	74	101	82	77	25	18	22	148	33	39	37	39	10	8	18	16	9	18	128	15	11	14	14	14	27	33	23	39	20	1	51
140	48	72	64	80	29	21	30	140	30	40	35	35	16	3	11	24	4	16	135	16	13	19	21	12	23	31	22	39	19	1	54
149	62	85	69	66	30	33	25	170	40	47	46	47	17	6	7	24	2	19	91	10	8	9	8	10	28	18	16	39	12	1	52
155	51	77	50	62	27	16	26	134	24	40	35	35	40	18	19	38	19	19	146	11	13	16	25	13	29	39	21	37	20	1	55
141	61	52	65	90	26	18	29	143	32	38	35	38	25	15	16	37	22	23	90	12	7	7	7	10	17	30	13	30	11	1	52
146	57	69	84	55	32	29	31	157	34	33	39	41	14	8	6	22	10	17	134	15	22	11	17	9	22	38	12	40	14	2	52
86	99	93	128	115	34	26	23	205	55	47	51	52	5	8	8	5	8	8	109	19	13	17	15	10	18	17	17	38	15	1	49
141	70	111	86	78	29	29	24	161	33	42	47	39	29	16	18	44	27	29	124	12	9	17	17	12	26	31	23	45	16	2	54
138	57	104	93	65	21	12	34	151	32	42	36	41	11	13	8	15	8	16	116	10	7	16	13	10	24	36	15	39	18	2	54
145	61	67	95	59	34	39	21	158	30	46	38	44	14	26	41	18	29	45	175	16	20	18	17	27	36	41	24	34	15	1	52
118	106	115	129	122	22	14	28	135	22	38	35	40	14	9	13	15	9	14	98	10	8	9	12	9	22	28	31	36	15	2	52
129	80	90	78	62	21	28	29	158	31	43	43	41	11	23	18	22	23	24	143	18	11	18	17	17	24	38	17	36	22	2	50
110	88	72	56	67	29	30	30	152	32	40	48	42	24	19	33	26	27	33	159	14	21	21	23	14	24	32	26	32	23	1	51
134	92	78	85	63	29	19	31	156	33	42	41	40	16	23	14	20	21	14	160	18	11	21	19	25	25	41	18	39	12	1	51
134	86	91	79	71	29	21	28	148	25	42	38	43	35	27	26	37	29	23	202	25	31	28	21	22	34	41	27	50	14	1	45
101	113	58	67	66	28	29	28	141	27	35	39	40	18	11	10	41	15	19	120	15	13	16	12	18	20	26	21	34	13	2	55
126	138	135	133	132	26	28	31	135	25	32	39	39	38	21	20	37	20	18	152	15	9	22	15	32	24	35	30	22	29	1	55
107	112	143	139	130	27	22	29	138	26	39	34	39	19	12	8	20	12	9	136	11	10	14	12	12	41	36	15	39	12	1	48
105	105	70	73	65	28	26	39	153	30	38	43	42	14	0	8	14	0	9	103	10	7	9	12	10	16	39	20	32	10	2	47
108	92	113	114	130	30	22	25	165	32	24	45	44	19	3	10	30	6	11	141	13	9	19	22	14	26	38	20	34	18	2	54
108	90	75	79	66	27	27	27	143	27	38	37	41	17	14	3	24	14	8	94	14	30	17	18	10	28	31	24	56	24	1	55
129	116	125	117	119	24	14	29	129	24	35	35	35	10	14	21	9	15	24	121	10	8	7	24	13	23	36	19	37	12	2	53
116	104	121	129	125	27	25	38	123	23	31	35	34	26	30	17	25	13	7	187	17	15	18	26	36	35	40	29	42	18	1	50
120	135	131	126	143	29	21	33	153	28	40	42	43	9	2	12	10	3	3	137	23	21	15	15	20	16	27	16	33	18	2	51
126	137	150	133	135	24	16	33	145	27	41	34	43	14	12	7	15	10	7	124	12	15	11	17	13	29	27	26	41	23	2	47
124	117	116	110	118	27	18	34	142	25	41	36	40	20	10	9	15	8	10	156	21	14	19	18	19	29	36	19	35	22	1	48
118	90	116	109	98	25	23	34	140	25	43	33	39	5	2	3	6	2	2	167	19	17	25	19	13	34	40	30	30	13	2	49
113	138	130	122	120	26	23	38	142	26	37	38	41	6	2	3	8	2	2	131	15	10	9	16	10	27	44	28	41	28	1	55
124	101	96	81	91	28	21	28	149	27	39	39	44	41	31	24	41	22	31	237	30	27	27	28	37	43	45	36	56	19	1	54
118	87	92	71	85	27	19	37	154	30	42	37	45	34	26	23	37	27	21	174	22	28	17	21	22	27	37	24	41	17	1	49
131	102	98	71	95	25	24	30	143	26	41	37	39	55	32	28	57	34	25	179	14	16	19	28	26	35	41	32	41	21	1	47
127	117	106	95	108	23	27	36	125	26	30	32	37	40	31	9	39	29	9	157	18	11	19	20	28	27	34	21	41	20	1	54
118	107	56	77	110	25	23	32	136	26	36	35	39	34	29	27	30	23	20	187	15	17	20	30	26	36	43	33	43	18	1	53
131	117	110	72	95	26	21	30	142	30	35	39	38	40	28	24	38	28	35	199	22	35	23	21	33	37	38	24	47	17	1	46
118	71	83	57	95	29	21	32	188	43	48	47	50	7	3	2	7	1	2	109	10	7	13	9	15	27	28	29	36	21	1	50
137	109	91	75	101	25	21	30	153	28	43	40	42	30	19	16	35	21	23	154	11	26	15	16	14	32	37	23	47	19	2	48
98	110	110	120	118	35	25	29	195	42	50	50	53	10	5	6	10	8	8	107	13	11	13	9	11	20	30	19	25	11	1	46
85	115	116	109	117	29	31	26	191	44	50	44	53	14	2	3	14	3	4	90	11	7	9	17	10	17	19	12	32	15	1	48
137	81	75	77	103	25	25	32	164	36	40	44	44	37	13	19	45	14	28	165	12	8	25	28	23	39	30	31	39	20	1	49
141	101	116	103	110	24	26	32	154	30	43	39	42	46	34	24	47	33	24	169	13	10	20	22	26	40	38	37	46	14	1	53
89	117	116	110	118	30	31	14	205	46	48	53	58	17	13	14	25	14	16	97	10	7	10	10	9	23	28	10	23	20	1	55
139	94	85	110	118	24	29	34	127	26	34	28	39	37	9	19	46	12	24	164	17	12	26	25	21	31	32	31	48	20	1	45
138	98	101	75	94	23	30	41	134	26	24	42	42	42	21	19	48	23	17	132	11	10	18	18	21	32	22	42	41	20	1	49
127	87	115	109	113	23	26	32	131	29	34	30	38	36	19	19	34	17	19	150	13	10	20	21	19	32	35	29	29	18	1	53
144	85	110	75	86	25	26	33	146	35	32	33	46	36	19	19	34	17	19	152	13	10	20	22	21	31	35	37	38	20	1	46
145	101	83	55	110	23	30	40	125	20	32	33	40	39	20	23	46	20	28	178	12	10	22	20	35	32	47	38	47	15	1	46
131	95	115	110	89	22	25	33	142	33	37	40	32	17	10	10	15	11	33	183	13	10	25	27	32	30	46	41	48	27	1	48
98	118	116	110	118	23	24	38	140	30	31	38	41	23	12	22	35	24	22	175	14	11	22	27	33	29	39	37	40	15	1	48
129	95	115	105	117	24	25	29	142	30	32	36	44	33	20	21	40	22	18	214	16	13	28	30	38	41	48	42	48	12	1	49
81	131	116	121	131	25	23	35	130	24	29	32	45	21	20	14	26	12	23	159	15	10	19	21	30	26	38	37	48	21	1	47
148	110	56	59	110	30	21	33	137	29	30	34	44	38	9	20	44	17	25	152	15	12	23	19	17	29	37	34	47	13	1	49
135	79	116	100	118	24	21	32	140	28	34	36	42	34	14	24	39	12	22	161	15	14	15	20	31	25	41	36	44	14	1	50
127	81	110	91	118	23	25	39	113	21	28	31	33	36	12	22	41	33	24	182	15	9	13	27	30	41	47	37	44	15	1	49
118	69	81	95	110	24	29	41	137	30	34	32	41	39	33	20	49	31	22	150	13	10	16	15	31	23	42	36	47	21	1	45
118	110	116	109	115	23	32	38	122	30	29	32	31	26	31	17	30	24	23	191	13	12	28	24	38	32	44	28	45	27	1	49
135	98	111	98	91	24	29	31	121	22	31	37	31	29	16	14	45	14	16	195	11	15	24	26	34	26	34	25	39	17	1	48
118	110	116	109	115	23	32	38	122	30	29	32	31	26	31	17	30	31	22	150	13	10	16	15	31	23	42	36	48	22	1	45
141	89	105	97	95	26	27	39	127	28	32	36	31	32	17	17	44	24	23	191	13	12	28	24	38	32	44	28	49	20	1	49
139	108	75	120	118	24	21	32	121	29	27	33	32	31	23	29	29	24	27	161	10	11	19	21	35	31	34	29	41	24	1	51
141	98	103	116	123	22	23	34	126	32	25	38	31	31	19	23	28	17	19	160	14	12	18	22	34	31	29	25	39	26	1	52
